# Supplementary material for: Americans’ support for future pandemic policies: insights from a national survey
Source: Health Aff Sch. 2024 Dec 10;2(12):qxae171. doi: 10.1093/haschl/qxae171 (PMC11683585; doi:10.1093/haschl/qxae171)
Supplement: qxae171_Supplementary_Data [file qxae171_supplementary_data.zip]

Archive with 2 entries (2 files):
- Final Supplement Dec 18 2024.docx
- Disclosure Form.docx
